# Supplementary material for: Viscoelastic Memory Effects in Cyclic Thermomechanical Loading of Epoxy Polymer and Glass-Reinforced Composite: An Experimental Study and Modeling Under Variable Initial Stress and Cycle Durations
Source: Polymers (Basel). 2025 Jan 27;17(3):344. doi: 10.3390/polym17030344 (PMC11821203; doi:10.3390/polym17030344)
Supplement: Supplementary file 1 [file polymers-17-00344-s001.zip]

Archive with 1 entries (1 files):
- Model Summary stress (1 - exp) Virt Stress E2 Eta var Eng.py
