# Supplementary material for: Viscoelastic Memory Effects in Cyclic Thermomechanical Loading of Epoxy Polymer and Glass-Reinforced Composite: An Experimental Study and Modeling Under Variable Initial Stress and Cycle Durations
Source: Polymers (Basel). 2025 Jan 27;17(3):344. doi: 10.3390/polym17030344 (PMC11821203; doi:10.3390/polym17030344)
Supplement: Supplementary file 1 [file polymers-17-00344-s001.zip › Model Summary stress (1 - exp) Virt Stress E2 Eta var Eng.py]

import numpy as np
import math
import matplotlib.pyplot as plt

const_char = 0

if const_char == 1:
    # Original data and parameters
    E1_start = 3050     # Elastic modulus at 30°C, MPa
    E1_end = 1660       # Elastic modulus at 100°C, MPa
    E2_total = 1.5 * (193169 + 10403)  # Elastic parameter of Kelvin-Voigt model, MPa
    eta_total = 1.5 * (1.58e+07 + 1.29e+06)  # Viscosity, MPa·s
    n0 = 10            # Number of cells that deactivate in the heating range
else:
    # Original data and parameters (E2 and viscosity are variable)
    E1_start = 3050        # Elastic modulus at 30°C, MPa
    E1_end = 1660          # Elastic modulus at 100°C, MPa
    E2_start = 1 * 301349  # Elastic parameter of Kelvin-Voigt model at initial temperature, MPa
    E2_end = 1 * 10000     # Elastic parameter of Kelvin-Voigt model at final temperature, MPa
    eta_start = 1 * 1.20e+08  # Viscosity at initial temperature, MPa·s
    eta_end = 1 * 8.63e+06    # Viscosity at final temperature, MPa·s
    n0 = 10                  # Number of cells that deactivate in the heating range

# Corrected calculation of n_total
delta_E = (E1_start - E1_end) / n0
n_total = math.ceil(E1_start / delta_E)  # Total number of cells

Lt = 220          # Heating length, mm
Ld = 195          # Deformation length (between clamps), mm
th = 20.85        # Sample thickness, mm
wd = 8.6          # Sample width, mm
Nt = 1 * 795      # Initial tensile load, N
alpha = 1 * 16e-6  # Linear thermal expansion coefficient, 1/K
A = th * wd       # Cross-sectional area, mm^2

T_initial = 30    # Initial temperature in °C
T_final = 90      # Final temperature in °C
heating_rate = (T_final - T_initial) / (24 * 60)  # Heating rate, K/s
cooling_rate = heating_rate / 1  # Cooling rate

# Flag to exclude negative virtual stresses
# If equal to 1, ignore negative virtual stresses
# If not equal to 1, consider all virtual stresses
exclude_negative_virtual_stresses = 0  # Set to 1 to ignore negative stresses, otherwise 0

# Number of heating and cooling cycles
num_cycles = 7

# Desired temperature step
delta_T_desired = (T_final - T_initial) / n0  # Temperature step, °C

# Set the type of heating
heating_type = 'non-uniform'
# heating_type = 'uniform'

heating_intervals = [
    (30, 40, 360),   # From 30°C to 40°C 
    (40, 50, 180),   # From 40°C to 50°C 
    (50, 60, 180),   # From 50°C to 60°C 
    (60, 70, 180),   # From 60°C to 70°C 
    (70, 80, 240),   # From 70°C to 80°C 
    (80, 90, 240),   # From 80°C to 90°C 
]

# Cooling intervals: (start temperature, end temperature, time in seconds)
cooling_intervals = [
    (90, 80, 120),   # From 90°C to 80°C 
    (80, 70, 120),   # From 80°C to 70°C 
    (70, 60, 120),   # From 70°C to 60°C 
    (60, 50, 180),   # From 60°C to 50°C 
    (50, 40, 240),   # From 50°C to 40°C 
    (40, 30, 540)    # From 40°C to 30°C 
]

# Check the correctness of parameters
if n0 >= n_total:
    raise ValueError("The number of deactivated cells (n0) should be less than the total number of cells (n_total).")

n_active = n_total - n0  # Number of active cells at maximum deactivation

# Ensure that n_active > 0
if n_active <= 0:
    raise ValueError("The number of active cells (n_total - n0) must be greater than 0.")

if const_char == 1:
    # Distribution of parameter values among cells
    E1_cell = E1_start / n_total            # E1 value for one cell
    E2_cell = E2_total / n_total            # E2 value for one cell
    eta_cell = eta_total / n_total          # Viscosity for one cell

    E1_cells = np.full(n_total, E1_cell)    # Array of E1 for each cell
    E2_cells = np.full(n_total, E2_cell)    # Array of E2 for each cell
    eta_cells = np.full(n_total, eta_cell)  # Array of viscosity for each cell
else:
    # Function for parameter distribution
    def distribute_parameter(total_sum, n_cells, ratio=1.2):
        """
        Distributes a parameter among n_cells cells with unique values.

        Parameters:
        - total_sum: The total sum that the cell values should sum up to.
        - n_cells: Number of cells to distribute.
        - ratio: Ratio of the maximum value to the minimum value. The larger the ratio, the higher the diversity.

        Returns:
        - param_cells: Array of distributed values.
        """
        # Solve equations:
        # a + b = 2 * total_sum / n_cells
        # a = ratio * b
        a_plus_b = 2 * total_sum / n_cells
        b = a_plus_b / (1 + ratio)
        a = ratio * b
        # Ensure that a > b > 0
        if b <= 0 or a <= b:
            raise ValueError("Invalid distribution parameters. Ensure that ratio > 1 and a, b > 0.")
        # Use np.linspace from a to b to create a linear distribution
        param_cells = np.linspace(a, b, n_cells)
        return param_cells

    # Distribution of E2
    E2_sum_deact = E2_start - E2_end
    E2_deact_cells = distribute_parameter(E2_sum_deact, n0, ratio=1.2)

    E2_sum_active = E2_end
    E2_active_cells = distribute_parameter(E2_sum_active, n_active, ratio=1.2)

    # Create array E2_cells: first active, then deactivated
    E2_cells = np.concatenate((E2_active_cells, E2_deact_cells))

    # Check sum
    assert np.isclose(E2_cells.sum(), E2_start, atol=1e-2), f"Sum of E2_cells ({E2_cells.sum()}) does not equal E2_start ({E2_start})"

    # Distribution of eta
    eta_sum_deact = eta_start - eta_end
    eta_deact_cells = distribute_parameter(eta_sum_deact, n0, ratio=1.2)

    eta_sum_active = eta_end
    eta_active_cells = distribute_parameter(eta_sum_active, n_active, ratio=1.2)

    # Create array eta_cells: first active, then deactivated
    eta_cells = np.concatenate((eta_active_cells, eta_deact_cells))

    # Check sum
    assert np.isclose(eta_cells.sum(), eta_start, atol=1e-2), f"Sum of eta_cells ({eta_cells.sum()}) does not equal eta_start ({eta_start})"

    # E1_cells remains the same for all cells
    E1_cell = E1_start / n_total
    E1_cells = np.full(n_total, E1_cell)

# Calculate Hm and mn for each cell
Hm_cells = (E1_cells * E2_cells) / (E1_cells + E2_cells)
mn_cells = eta_cells / (E1_cells + E2_cells)

# Check parameter distribution
print("\nMechanical Characteristics per Cell:")
print("Cell\tE1 (MPa)\tE2 (MPa)\tHm (MPa)\teta (MPa·s)")
for i in range(n_total):
    print(f"{i+1}\t{E1_cells[i]:.4f}\t{E2_cells[i]:.4f}\t{Hm_cells[i]:.4f}\t{eta_cells[i]:.4f}")

# Save mechanical characteristics to a text file
output_filename = "mechanical_characteristics.txt"

with open(output_filename, 'w') as f:
    # Write headers
    f.write("Cell\tE1 (MPa)\tE2 (MPa)\tHm (MPa)\teta (MPa·s)\n")
    
    # Write data for each cell
    for i in range(n_total):
        cell_number = i + 1
        E1 = E1_cells[i]
        E2 = E2_cells[i]
        Hm = Hm_cells[i]
        eta = eta_cells[i]
        f.write(f"{cell_number}\t{E1:.4f}\t{E2:.4f}\t{Hm:.4f}\t{eta:.4f}\n")

print(f"\nMechanical characteristics successfully saved to file '{output_filename}'.")

####################################################################################
####################################################################################
####################################################################################

# Initial strain
epsilon_0 = Nt / (E1_start * A)  # Initial strain

# Initial mechanical stress for each cell
sigma_mech_0 = E1_cells * epsilon_0  # sigma_mech for each cell
sigma_temp_0 = np.zeros(n_total)     # Temperature stresses from the previous step

# Initialization of variables
cumulative_time = 0                      # Cumulative time
time_points = []                         # Array to save all time points
active_cells = n_total                   # Initial number of active cells
sigma_mech_cell = np.zeros(n_total)      # Mechanical stress in cells
sigma_temp_cell = np.zeros(n_total)      # Temperature stress in cells

# Data for holds during heating
hold_heating = [
    [],  # Cycle 1
    [],  # Cycle 2
    [],  # Cycle 3
    [],  # Cycle 4
    [],  # Cycle 5
    [],  # Cycle 6
    [],  # Cycle 7
    [],  # Cycle 8
    [],  # Cycle 9
]

# Data for holds during cooling
hold_cooling = [
    [],  # Cycle 1
    [],  # Cycle 2
    [],  # Cycle 3
    [],  # Cycle 4
    [],  # Cycle 5
    [],  # Cycle 6
    [],  # Cycle 7
    [],  # Cycle 8
    [],  # Cycle 9
]

# Check and extend hold_heating array to size num_cycles
if len(hold_heating) < num_cycles:
    hold_heating.extend([[] for _ in range(num_cycles - len(hold_heating))])

# Check and extend hold_cooling array to size num_cycles
if len(hold_cooling) < num_cycles:
    hold_cooling.extend([[] for _ in range(num_cycles - len(hold_cooling))])

# Functions for calculations
# Calculation of temperature-time points

def generate_temperature_time_points(
    T_initial, T_final, delta_T_desired, heating_rate, cooling_rate, 
    hold_heating, hold_cooling, num_cycles, heating_type, heating_intervals=None, cooling_intervals=None
):
    temperature_time_points = []  # List to store time, temperature, and cycle number
    current_time = 0  # Initial time
    last_temperature = None  # For tracking the last temperature
    
    # Heating and cooling cycles
    for cycle in range(1, num_cycles + 1):  # Cycle numbers start from 1
        # Heating
        T_current = T_initial
        if last_temperature != T_current:
            temperature_time_points.append((T_current, round(current_time, 2), cycle))  # Add initial temperature point with cycle number
            last_temperature = T_current
        
        if heating_type == 'non-uniform' and heating_intervals:
            for interval in heating_intervals:
                start_temp, end_temp, duration = interval
                if start_temp >= T_initial and end_temp <= T_final:
                    current_time += duration
                    temperature_time_points.append((end_temp, round(current_time, 2), cycle))
                    last_temperature = end_temp

                    # Check holds at the current temperature
                    for hold in hold_heating[cycle - 1]:  # Indexing from 0, so (cycle - 1)
                        hold_temperature, hold_duration = hold
                        if hold_temperature == end_temp:
                            current_time += hold_duration
                            temperature_time_points.append((hold_temperature, round(current_time, 2), cycle))
        else:
            while T_current < T_final:
                next_temp = min(T_current + delta_T_desired, T_final)
                time_to_next_temp = (next_temp - T_current) / heating_rate
                current_time += time_to_next_temp
                
                # Add the next temperature point with cycle number
                temperature_time_points.append((next_temp, round(current_time, 2), cycle))
                last_temperature = next_temp
                T_current = next_temp
                
                # Check holds at the current temperature
                for hold in hold_heating[cycle - 1]:  # Indexing from 0, so (cycle - 1)
                    hold_temperature, hold_duration = hold
                    if hold_temperature == T_current:
                        # Increase time by hold duration and add hold end point with cycle number
                        current_time += hold_duration
                        temperature_time_points.append((T_current, round(current_time, 2), cycle))
        
        # Cooling
        T_current = T_final
        if last_temperature != T_current:
            temperature_time_points.append((T_current, round(current_time, 2), cycle))  # Start of cooling with cycle number
            last_temperature = T_current
        
        if heating_type == 'non-uniform' and cooling_intervals:
            for interval in cooling_intervals:
                start_temp, end_temp, duration = interval
                if start_temp <= T_final and end_temp >= T_initial:
                    current_time += duration
                    temperature_time_points.append((end_temp, round(current_time, 2), cycle))
                    last_temperature = end_temp

                    # Check holds at the current temperature
                    for hold in hold_cooling[cycle - 1]:
                        hold_temperature, hold_duration = hold
                        if hold_temperature == end_temp:  # Check for temperature match
                            current_time += hold_duration
                            temperature_time_points.append((hold_temperature, round(current_time, 2), cycle))

        else:
            while T_current > T_initial:
                next_temp = max(T_current - delta_T_desired, T_initial)
                time_to_next_temp = (T_current - next_temp) / cooling_rate
                current_time += time_to_next_temp
                
                # Add the next temperature point with cycle number
                temperature_time_points.append((next_temp, round(current_time, 2), cycle))
                last_temperature = next_temp
                T_current = next_temp
            
        # Ensure that the final temperature 30°C is added
        if last_temperature != T_initial:
            current_time += (last_temperature - T_initial) / cooling_rate
            temperature_time_points.append((T_initial, round(current_time, 2), cycle))
            last_temperature = T_initial
    
    return temperature_time_points

def calculate_active_cells(temperature_time_points, n_total, n0, T_initial, T_final):
    delta_T_desired = (T_final - T_initial) / n0  # Temperature step, °C
    active_cells_record = []  # Array to record time and number of active cells

    for temp, time, cycle in temperature_time_points:
        # Determine the number of cells to deactivate or activate
        if temp >= T_initial and temp <= T_final:  # Heating
            cells_to_turn_off = int((temp - T_initial) // delta_T_desired)
            cells_to_turn_off = min(max(cells_to_turn_off, 0), n0)
            active_cells = n_total - cells_to_turn_off
        elif temp < T_initial:  # Cooling
            cells_to_turn_on = int((T_initial - temp) // delta_T_desired)
            cells_to_turn_on = min(max(cells_to_turn_on, 0), n0)
            active_cells = n_total - (n0 - cells_to_turn_on)
        else:
            active_cells = n_total - n0  # At temperatures above T_final

        # Limit active_cells between 0 and n_total
        active_cells = min(max(active_cells, 0), n_total)

        # Add entry to active cells array
        active_cells_record.append((round(time, 2), active_cells))

    return active_cells_record

def calculate_mechanical_properties(temperature_time_points, n_total, n0, T_initial, T_final, E1_cells, E2_cells, eta_cells):
    mechanical_properties = []  # List to store mechanical characteristics at each step
    
    # Temperature step
    delta_T_desired = (T_final - T_initial) / n0
    
    for temp, time, cycle in temperature_time_points:
        # Determine the number of active cells
        if temp >= T_initial and temp <= T_final:  # Heating
            cells_to_turn_off = min(int((temp - T_initial) // delta_T_desired), n0)
            active_cells = max(n_total - cells_to_turn_off, n_total - n0)
        elif temp < T_initial:  # Cooling
            cells_to_turn_off = min(int((T_final - temp) // delta_T_desired), n0)
            active_cells = min(n_total, n_total - cells_to_turn_off)
        
        # Sum values over active cells
        total_E1 = sum(E1_cells[:active_cells])  # Sum of elastic moduli of active cells
        total_E2 = sum(E2_cells[:active_cells])  # Sum of E2 for active cells
        total_eta = sum(eta_cells[:active_cells])  # Sum of viscosities of active cells
        
        # Add result for the current step
        mechanical_properties.append((round(time, 2), temp, total_E1, total_E2, total_eta))
    
    return mechanical_properties

def calculate_temp_stress_incr(temperature_time_points, E1_cells, alpha, n_total, n0, T_initial, T_final):
    # Initialization of variables
    temperature_stress_incr = []  # To store increments of temperature stresses at each step
    
    # Temperature step
    delta_T_desired = (T_final - T_initial) / n0  # Temperature step, °C

    for i in range(1, len(temperature_time_points)):
        T_current, time_current, cycle_current = temperature_time_points[i - 1]
        T_next, time_next, cycle_next = temperature_time_points[i]

        # Heating/cooling step
        delta_T = T_next - T_current

        # Calculate strain (epsilon_0)
        epsilon_0 = alpha * delta_T

        # Determine the number of active cells at the start of the step
        if T_current >= T_initial and T_current <= T_final:  # Heating
            cells_to_turn_off_start = min(int((T_current - T_initial) // delta_T_desired), n0)
            active_cells_start = max(n_total - cells_to_turn_off_start, n_total - n0)
        elif T_current < T_initial:  # Cooling
            cells_to_turn_off_start = min(int((T_final - T_current) // delta_T_desired), n0)
            active_cells_start = min(n_total, n_total - cells_to_turn_off_start)

        # Determine the number of active cells at the end of the step
        if T_next >= T_initial and T_next <= T_final:  # Heating
            cells_to_turn_off_end = min(int((T_next - T_initial) // delta_T_desired), n0)
            active_cells_end = max(n_total - cells_to_turn_off_end, n_total - n0)
        elif T_next < T_initial:  # Cooling
            cells_to_turn_off_end = min(int((T_final - T_next) // delta_T_desired), n0)
            active_cells_end = min(n_total, n_total - cells_to_turn_off_end)

        # Increment of temperature stress for one cell
        delta_sigma_temp_cell = -epsilon_0 * E1_cells[0]  # Negative sign to account for compression

        # Total temperature stress over active cells at the start and end of the step
        temp_increment_start = delta_sigma_temp_cell * active_cells_start
        temp_increment_end = delta_sigma_temp_cell * active_cells_end

        # Average increment
        temp_only_increment = (temp_increment_start + temp_increment_end) / 2

        # Round the result to 4 decimal places
        temp_only_increment = round(temp_only_increment, 4)

        # Save only the stress increment
        temperature_stress_incr.append(temp_only_increment)

    return temperature_stress_incr

def calculate_temp_stress_with_total_relaxation(temperature_time_points, E1_cells, E2_cells, eta_cells, alpha, n_total, n0, T_initial, T_final):
    # Initialization of variables
    total_temp_stress = 0  # Total temperature stresses for each step
    total_stress_record = []  # To store all values of total stresses
    relaxed_stress_record = []  # To store stresses with relaxation

    # Call function to calculate increments
    temperature_stress_incr = calculate_temp_stress_incr(
        temperature_time_points, E1_cells, alpha, n_total, n0, T_initial, T_final
    )

    # Process the first point (zero point)
    T_initial, time_initial, _ = temperature_time_points[0]
    total_stress_record.append(total_temp_stress)  # Add initial total stress (0)
    relaxed_stress_record.append(total_temp_stress)  # Relaxation also 0 for the first point

    # Iterate over each temperature stress increment
    for i, temp_only_increment in enumerate(temperature_stress_incr):
        T_current, time_current, _ = temperature_time_points[i + 1]
        T_previous, time_previous, _ = temperature_time_points[i]

        # Time difference between steps
        delta_time = time_current - time_previous

        # Calculate m for relaxation
        m = eta_cells[0] / (E1_cells[0] + E2_cells[0])

        # Use the relaxed total stress from the previous step as sigma_0
        sigma_0_relaxed = total_stress_record[-1]  # Previous total stress
        sigma_relaxed = (sigma_0_relaxed * E2_cells[0]) / (E1_cells[0] + E2_cells[0]) + \
                        ((sigma_0_relaxed * E1_cells[0]) / (E1_cells[0] + E2_cells[0])) * np.exp(-delta_time / m)

        # Round and save the value of relaxed stress
        relaxed_stress_record.append(round(sigma_relaxed, 4))

        # Add the increment of the current step to the relaxation
        total_temp_stress = sigma_relaxed + temp_only_increment

        # Round the total stress to 4 decimal places and save it
        total_stress_record.append(round(total_temp_stress, 4))

    # Ensure that the length of total_stress_record matches temperature_time_points
    if len(total_stress_record) < len(temperature_time_points):
        total_stress_record.append(total_stress_record[-1])  # Copy the last value
        relaxed_stress_record.append(relaxed_stress_record[-1])  # Copy the last relaxation value

    # Return increments, total stresses, and relaxed stresses
    return temperature_stress_incr, total_stress_record, relaxed_stress_record

# Generate time and temperature data
temperature_time_points = generate_temperature_time_points(
    T_initial, T_final, delta_T_desired, heating_rate, cooling_rate, 
    hold_heating, hold_cooling, num_cycles, 
    heating_type=heating_type,  # 'non-uniform'
    heating_intervals=heating_intervals,  # Specified heating intervals
    cooling_intervals=cooling_intervals   # Specified cooling intervals
)

# Calculation of Total Temp Stress considering relaxation
temperature_stress_incr, total_stress_record, relaxed_stress_record = calculate_temp_stress_with_total_relaxation(
    temperature_time_points, E1_cells, E2_cells, eta_cells, alpha, n_total, n0, T_initial, T_final
)

# Output results to console
print(f"Point 0: Time: 0.0 s, Temperature: {T_initial}°C, Temp-Only Stress Increment: 0.0000 MPa, Relaxed Temp Stress: 0.0000 MPa, Total Temp Stress: 0.0000 MPa")
for i, (temp_increment, relaxed_stress, total_stress) in enumerate(zip(temperature_stress_incr, relaxed_stress_record, total_stress_record)):
    T_next, time_next, cycle_next = temperature_time_points[i + 1]
    print(f"Point {i+1}: Time: {round(time_next, 4)} s, Temperature: {round(T_next, 2)}°C, Temp-Only Stress Increment: {temp_increment:.4f} MPa, Relaxed Temp Stress: {relaxed_stress:.4f} MPa, Total Temp Stress: {total_stress:.4f} MPa")

# Check lengths of arrays
assert len(temperature_time_points) == len(total_stress_record), \
    f"Array lengths do not match: temperature_time_points={len(temperature_time_points)}, total_stress_record={len(total_stress_record)}"

# Prepare data for plotting
times = [point[1] for point in temperature_time_points]

# Plotting
plt.figure(figsize=(10, 6))
plt.plot(times, total_stress_record, marker='o', color='blue', label="Total Temp Stress")
plt.xlabel("Time (s)")
plt.ylabel("Total Temp Stress (MPa)")
plt.title("Total Temp Stress vs Time")
plt.legend()
plt.grid(True)
plt.show()

# Calculating the number of active cells at each moment in time
active_cells_record = calculate_active_cells(temperature_time_points, n_total, n0, T_initial, T_final)

def calculate_relaxation_stress(temperature_time_points, active_cells_record, E1_cells, E2_cells, eta_cells, epsilon_0):
    # Open file to write results
    with open("relaxation_stress_output.txt", "w") as file:
        # Parameters for relaxation and initialization of arrays
        n_total = len(E1_cells)
        sigma_mech_record = []   # Record results for each step
        sigma_relaxed = np.zeros(n_total)  # Stresses considering relaxation before deactivation
        sigma_relaxed_after = np.zeros(n_total)   # Stresses after deactivation
        sigma_0 = E1_cells * epsilon_0     # Initial stress for each cell

        # Initial value for deactivation array
        deact = np.ones(n_total)

        for idx, (temp, time, cycle) in enumerate(temperature_time_points):
            # Get the current number of active cells from active cells records
            active_cells = active_cells_record[idx][1]

            # Calculation of mechanical stress considering relaxation for all active cells
            for i in range(n_total):
                Hm_i = (E1_cells[i] * E2_cells[i]) / (E1_cells[i] + E2_cells[i])  # Parameter of long-term elastic modulus
                mn_i = eta_cells[i] / (E1_cells[i] + E2_cells[i])                # Parameter of relaxation time
                sigma_relaxed[i] = Hm_i * epsilon_0 * deact[i] + deact[i] * (sigma_0[i] - Hm_i * epsilon_0) * np.exp(-time / mn_i)

            # Sum stresses only for active cells
            sigma_mech_total = np.sum(sigma_relaxed[:active_cells])  # Consider only active cells
            sigma_mech_record.append((time, temp, sigma_mech_total))

            # Determine deactivation array after summation
            deact = np.array([1 if i < active_cells else 0 for i in range(n_total)])

            # Determine indices of deactivated cells after summation
            deactivated_cells_indices = list(range(active_cells, n_total))

            # Zero sigma_relaxed for deactivated cells
            sigma_relaxed[deactivated_cells_indices] = 0

            # Write information for the current point to file with numbering starting from 0
            file.write(f"Point {idx}: Time: {time} s, Temperature: {temp}°C\n")
            file.write(f"  Mechanical Stress (Relaxed): {sigma_mech_total:.3f} MPa\n")
            file.write(f"  Sigma Zero for Next Step: {sigma_mech_total / active_cells:.3f} MPa (calculated over {active_cells} active cells)\n")
            file.write(f"  Deactivated Cells Indices: {deactivated_cells_indices}\n")

            # Write array of stresses before deactivation
            file.write("  Stresses in cells before deactivation:\n")
            for i in range(n_total):
                status = "Active" if i < active_cells else "Deactivated"
                file.write(f"    Cell {i+1}: Stress = {sigma_relaxed[i]:.3f} MPa ({status})\n")

            # Copy values to array after deactivation
            sigma_relaxed_after = sigma_relaxed.copy()

            # Update sigma_0 for active cells, zero for deactivated
            sigma_0[:active_cells] = sigma_mech_total / active_cells  # Redistribution for active cells
            sigma_0[active_cells:] = 0  # Zero initial stress for deactivated cells

            # Write array of stresses after deactivation
            file.write("  Stresses in cells after deactivation:\n")
            for i in range(n_total):
                status = "Active" if i < active_cells else "Deactivated"
                file.write(f"    Cell {i+1}: Stress = {sigma_relaxed_after[i]:.3f} MPa ({status})\n")
            file.write("\n")

    # Plot Mechanical Stress (Relaxed) vs Time with points and temperature annotations
    times = [record[0] for record in sigma_mech_record]
    temperatures = [record[1] for record in sigma_mech_record]
    stresses = [record[2] for record in sigma_mech_record]

    plt.figure(figsize=(10, 6))
    plt.plot(times, stresses, label="Mechanical Stress (Relaxed)", color="blue", marker='o')
    plt.xlabel("Time (s)")
    plt.ylabel("Mechanical Stress (Relaxed) (MPa)")
    plt.title("Mechanical Stress (Relaxed) vs Time")
    plt.legend()
    plt.grid(True)

    # Add temperature annotations to points
    for i, (time, temp, stress) in enumerate(sigma_mech_record):
        plt.annotate(f"{temp}°C", (time, stress), textcoords="offset points", xytext=(0, 5), ha='center', fontsize=8)

    plt.show()

    return sigma_mech_record

# Example function call
sigma_mech_record = calculate_relaxation_stress(
    temperature_time_points, active_cells_record, E1_cells, E2_cells, eta_cells, epsilon_0
)

# Completion message
print("Calculation completed. Results saved in file 'relaxation_stress_output.txt'.")

def calculate_total_stress(sigma_mech_record, total_stress_record):
    """
    Function to compute the total stress at each time point.
    
    Parameters:
    sigma_mech_record (list): List of mechanical stress records [(time, temp, mech_stress), ...].
    total_stress_record (list): List of temperature stress values.

    Returns:
    list: List of total stresses [(time, temp, total_stress), ...].
    """

    total_combined_stress = []

    for i, (mech_record, temp_stress) in enumerate(zip(sigma_mech_record, total_stress_record)):
        time, temp, mech_stress = mech_record
        combined_stress = mech_stress + temp_stress  # Sum mechanical and temperature stress
        total_combined_stress.append((time, temp, combined_stress))

    return total_combined_stress

# Compute total stress
total_combined_stress = calculate_total_stress(sigma_mech_record, total_stress_record)

# Output total stress results to console
print("Total stresses at each step:")
for i, (time, temp, combined_stress) in enumerate(total_combined_stress):
    print(f"Point {i}: Time: {time:.2f} s, Temperature: {temp}°C, Total Combined Stress: {combined_stress:.4f} MPa")

# Plotting the dependency of total stress on time
times = [record[0] for record in total_combined_stress]
combined_stresses = [record[2] for record in total_combined_stress]
temperatures = [record[1] for record in total_combined_stress]

plt.figure(figsize=(10, 6))
plt.plot(times, combined_stresses, marker='o', color='purple', label="Total Combined Stress")
plt.xlabel("Time (s)")
plt.ylabel("Total Combined Stress (MPa)")
plt.title("Total Combined Stress vs Time")
plt.legend()
plt.grid(True)

# Add temperature annotations to points
for i, (time, combined_stress, temp) in enumerate(zip(times, combined_stresses, temperatures)):
    plt.annotate(f"{temp}°C", (time, combined_stress), textcoords="offset points", xytext=(0, 5), ha='center', fontsize=8)

plt.show()

print(temperature_time_points)

print("Length of temperature_time_points:", len(temperature_time_points))
print("Length of sigma_mech_record:", len(sigma_mech_record))
print("Length of total_stress_record:", len(total_stress_record))

def calculate_initial_stress_before_deactivation(
    temperature_time_points, active_cells_record, total_combined_stress
):
    """
    Calculates the initial stress value in the cell before deactivation, the number of the cell being deactivated,
    and the number of active cells at each moment in time, including the zero moment.

    Parameters:
    temperature_time_points (list): List of temperature and time points [(temp, time, cycle), ...].
    active_cells_record (list): List of active cells at each moment in time [(time, active_cells), ...].
    total_combined_stress (list): List of total combined stresses [(time, temp, total_stress), ...].

    Returns:
    list: List of initial stresses, deactivated cell numbers, and number of active cells
          [(time, temp, initial_stress, deactivated_cell, active_cells), ...].
    """
    # Check for matching lengths of lists
    min_length = min(len(active_cells_record), len(total_combined_stress))

    initial_stress_records = []  # To store initial stresses

    # Adding zero moment
    initial_time, initial_active_cells = active_cells_record[0]
    initial_temp = total_combined_stress[0][1]
    initial_stress_records.append(
        (initial_time, initial_temp, None, None, initial_active_cells)
    )

    # Iterate over all time points starting from 1
    for i in range(1, min_length):
        # Current time point
        time, active_cells = active_cells_record[i]
        _, temp, total_stress = total_combined_stress[i]

        # Number of active cells at previous time
        previous_active_cells = active_cells_record[i - 1][1]

        # Check if a cell has been deactivated
        if active_cells < previous_active_cells:
            # Number of the cell being deactivated (counting from 1)
            deactivated_cell = previous_active_cells

            # Stress before deactivation
            initial_stress = total_stress / previous_active_cells  # Use number of cells BEFORE deactivation
            initial_stress_records.append(
                (time, temp, initial_stress, deactivated_cell, active_cells)
            )
        else:
            # If no cell deactivation, add None
            initial_stress_records.append((time, temp, None, None, active_cells))

    return initial_stress_records

# Call the function
initial_stress_records = calculate_initial_stress_before_deactivation(
    temperature_time_points, active_cells_record, total_combined_stress
)

# Output results
print("Initial stresses before cell deactivation:")
for time, temp, stress, deactivated_cell, active_cells in initial_stress_records:
    if stress is not None:
        print(
            f"Time: {time:.2f} s, Temperature: {temp}°C, Initial Stress: {stress:.4f} MPa, "
            f"Deactivated Cell: {deactivated_cell}, Active Cells: {active_cells}"
        )
    else:
        print(
            f"Time: {time:.2f} s, Temperature: {temp}°C, No cell deactivation, Active Cells: {active_cells}"
        )

def calculate_virtual_strains(
    temperature_time_points, active_cells_record, E1_cells, Hm_cells, mn_cells, initial_stress_records, epsilon_0
):
    n_total = len(E1_cells)
    virtual_strains = np.zeros(n_total)
    stresses = np.zeros(n_total)  # To store stresses
    deactivation_times = [None] * n_total
    first_deactivation_times = [None] * n_total
    epsilon_0_v = np.zeros(n_total)
    sigma_0_v = np.zeros(n_total)
    per_step_cell_outputs = []

    for idx, (temp, time, cycle) in enumerate(temperature_time_points):
        active_cells = active_cells_record[idx][1]

        for j in range(n_total):
            if j >= active_cells:
                if deactivation_times[j] is None:
                    deactivation_times[j] = time  # Record deactivation time
                    epsilon_0_v[j] = epsilon_0

                    # Get sigma_0_v from initial_stress_records
                    for record in initial_stress_records:
                        if record[0] == time and record[3] == j + 1:
                            sigma_0_v[j] = record[2]
                            break
                    else:
                        sigma_0_v[j] = 0  # If not found, set to 0

                    if first_deactivation_times[j] is None:
                        first_deactivation_times[j] = time  # Save first deactivation time

                # Calculate total time since deactivation
                time_since_deactivation = time - deactivation_times[j]

                if sigma_0_v[j] >= 0:
                    virtual_strain = (- sigma_0_v[j] / E1_cells[j]) * (
                        np.exp((-Hm_cells[j] * time_since_deactivation) / (E1_cells[j] * mn_cells[j]))
                    )
                elif sigma_0_v[j] < 0:
                    virtual_strain = (- sigma_0_v[j] / E1_cells[j]) * (
                        1 - np.exp((-Hm_cells[j] * time_since_deactivation) / (E1_cells[j] * mn_cells[j]))
                    )

                virtual_strains[j] = virtual_strain

                # Calculate stress
                stress = virtual_strains[j] * E1_cells[j]
                stresses[j] = stress

                # Collect data for output
                per_step_cell_outputs.append({
                    'cell': j + 1,
                    'step': idx,
                    'time': time,
                    'temp': temp,
                    'epsilon_0_v': epsilon_0_v[j],
                    'sigma_0_v': sigma_0_v[j],
                    'time_since_deactivation': time_since_deactivation,
                    'virtual_strain': virtual_strain,
                    'stress': stress
                })
            else:
                deactivation_times[j] = None  # Cell is active, reset deactivation time

    return virtual_strains, stresses, first_deactivation_times, per_step_cell_outputs

# Call the function and get virtual strains, times of first deactivation, and intermediate results
virtual_strains, stresses, first_deactivation_times, per_step_cell_outputs = calculate_virtual_strains(
    temperature_time_points, active_cells_record, E1_cells, Hm_cells, mn_cells, initial_stress_records, epsilon_0
)

# Collect information about cells for sorting
cells_info = []
for i in range(n_total):
    cells_info.append({
        'cell_index': i,
        'first_deactivation_time': first_deactivation_times[i],
        'virtual_strain': virtual_strains[i]
    })

# Sort cells by time of first deactivation (None at the end)
cells_info_sorted = sorted(cells_info, key=lambda x: (x['first_deactivation_time'] is None, x['first_deactivation_time']))

# Save results to file
with open("virtual_strains_output.txt", "w") as file:
    for cell_info in cells_info_sorted:
        cell_index = cell_info['cell_index']
        deact_time = cell_info['first_deactivation_time']
        strain = cell_info['virtual_strain']
        stress = stresses[cell_index]  # Corresponding stress

        # Output header for the cell
        if deact_time is not None:
            file.write(f"Cell {cell_index + 1}: Deactivation Time = {deact_time:.2f} s, Virtual Strain = {strain:.6f}, Stress = {stress:.6f}\n")
        else:
            file.write(f"Cell {cell_index + 1}: Never Deactivated, Virtual Strain = {strain:.6f}, Stress = {stress:.6f}\n")

        # Filter records for the current cell
        cell_records = [record for record in per_step_cell_outputs if record['cell'] == cell_index + 1]

        # Sort records by steps
        cell_records_sorted = sorted(cell_records, key=lambda x: x['step'])

        # Output data for each step
        for record in cell_records_sorted:
            file.write(
                f"Step {record['step']}, Cell {record['cell']}: Time = {record['time']:.2f}s, Temp = {record['temp']}°C, "
                f"Epsilon_0_v = {record['epsilon_0_v']:.6f}, Sigma_0_v = {record['sigma_0_v']:.4f}, "
                f"Time Since Deactivation = {record['time_since_deactivation']:.4f}, Virtual Strain = {record['virtual_strain']:.6f}, "
                f"Stress = {record['stress']:.6f}\n"
            )

        file.write("\n")  # Blank line between cells

def extract_activation_deactivation_times(per_step_cell_outputs, n_total):
    """
    Extracts data on activation and deactivation times and temperatures for each cell.

    Parameters:
    per_step_cell_outputs (list): List of data for each step and cell containing:
        - cell: cell number
        - step: calculation step
        - time: step time
        - temp: temperature at the step
        - time_since_deactivation: time since deactivation (if any)
    n_total (int): Total number of cells.

    Returns:
    dict: Dictionary with activation and deactivation data for each cell.
    """
    cell_events = {i + 1: {"activation": [], "deactivation": []} for i in range(n_total)}

    for record in per_step_cell_outputs:
        cell = record["cell"]
        time = record["time"]
        temp = record["temp"]
        time_since_deactivation = record["time_since_deactivation"]
        step = record["step"]

        # Deactivation: record the moment when the countdown starts
        if time_since_deactivation == 0:
            cell_events[cell]["deactivation"].append({
                "time": time,
                "temperature": temp,
                "step": step,
            })

        # Activation: record the moment when the cell is reactivated
        elif time_since_deactivation > 0 and record["epsilon_0_v"] != 0:
            # Find the deactivation event with the same temperature
            last_deactivation = next(
                (event for event in cell_events[cell]["deactivation"] if event["temperature"] == temp),
                None
            )
            if last_deactivation:
                cell_events[cell]["activation"].append({
                    "time": time,
                    "temperature": temp,
                    "step": step,
                })

    # Remove extra activation events not related to deactivation
    for cell, events in cell_events.items():
        activations = events["activation"]
        deactivations = events["deactivation"]
        filtered_activations = []

        # Link activation only with the corresponding deactivation temperature
        for deactivation in deactivations:
            matching_activation = next(
                (activation for activation in activations if activation["temperature"] == deactivation["temperature"]
                 and activation["time"] > deactivation["time"]),
                None
            )
            if matching_activation:
                filtered_activations.append(matching_activation)

        # Update the list of activations
        cell_events[cell]["activation"] = filtered_activations

    return cell_events

# Example usage
cell_events = extract_activation_deactivation_times(per_step_cell_outputs, n_total)

# Save results to file
with open("cell_activation_deactivation_times_fixed.txt", "w") as file:
    for cell, events in cell_events.items():
        file.write(f"Cell {cell}:\n")
        file.write("  Deactivation Events:\n")
        for event in events["deactivation"]:
            file.write(f"    Step {event['step']}: Time = {event['time']:.2f}s, Temperature = {event['temperature']}°C\n")
        file.write("  Activation Events:\n")
        for event in events["activation"]:
            file.write(f"    Step {event['step']}: Time = {event['time']:.2f}s, Temperature = {event['temperature']}°C\n")
        file.write("\n")

print("Results saved in 'cell_activation_deactivation_times_fixed.txt'.")

def extract_stresses_at_activation(cell_events, per_step_cell_outputs, n_total):
    """
    Extracts stresses at the moment of cell reactivation, using precise data from the steps.

    Parameters:
    cell_events (dict): Dictionary with activation and deactivation events for cells.
    per_step_cell_outputs (list): List of data for each step and cell containing:
        - cell: cell number
        - step: calculation step
        - time: step time
        - temp: temperature at the step
        - stress: stress for the cell.
    n_total (int): Total number of cells.

    Returns:
    dict: Dictionary where for each cell stresses at activation moments are specified.
    """
    activation_stresses = {i + 1: [] for i in range(n_total)}

    for cell, events in cell_events.items():
        for activation in events["activation"]:
            # Find the record from per_step_cell_outputs that corresponds to activation
            matching_record = next(
                (record for record in per_step_cell_outputs
                 if record["cell"] == cell and record["step"] == activation["step"]),
                None
            )
            if matching_record:
                # Add stress if corresponding record found
                activation_stresses[cell].append({
                    "step": matching_record["step"],
                    "time": matching_record["time"],
                    "temperature": matching_record["temp"],
                    "stress": matching_record["stress"]
                })

    return activation_stresses

# Example usage
activation_stresses = extract_stresses_at_activation(
    cell_events, per_step_cell_outputs, n_total
)

# Save results to file
with open("stresses_at_activation_corrected.txt", "w") as file:
    for cell, events in activation_stresses.items():
        file.write(f"Cell {cell}:\n")
        for event in events:
            file.write(f"  Step {event['step']}: Time = {event['time']:.2f}s, Temperature = {event['temperature']}°C, Stress = {event['stress']:.6f} MPa\n")
        file.write("\n")

print("Results saved in 'stresses_at_activation_corrected.txt'.")

def add_virtual_stresses_with_accumulation(
    total_combined_stress, activation_stresses, phases, 
    exclude_negative_virtual_stresses=0, tolerance=1e-2
):
    """
    Adds virtual stresses from cell activation to the total combined stresses with accumulation and process phase consideration.
    
    Parameters:
    - total_combined_stress: list of tuples (time, temperature, total_stress)
    - activation_stresses: dictionary {cell: list of activation events}
    - phases: list of phases for each time step ['heating', 'cooling', ...]
    - exclude_negative_virtual_stresses: flag (1 or 0). If 1, ignore negative virtual stresses
    - tolerance: allowable time difference for matching points (in seconds)
    
    Returns:
    - updated_total_combined_stress: updated list of tuples (time, temperature, total_stress + accumulated virtual stresses)
    - accumulated_virtual_stress: array of virtual stresses added at each time step
    """
    # Create a copy of the list for updating
    updated_total_combined_stress = [list(t) for t in total_combined_stress]
    
    # Extract the list of times for quick search
    total_times = [t[0] for t in total_combined_stress]
    
    # Initialize array of accumulated virtual stresses
    accumulated_virtual_stress = np.zeros(len(total_combined_stress))
    
    # Initialize variable for current accumulated virtual stress
    current_virtual_stress = 0.0
    
    # Create a list of virtual stresses for each step
    virtual_stresses_per_step = [0.0] * len(total_combined_stress)
    
    # Collect virtual stresses added at each step
    for cell, events in activation_stresses.items():
        for event in events:
            event_time = event['time']
            virtual_stress = event['stress']
            
            # Find index of the closest time point
            closest_idx = np.argmin(np.abs(np.array(total_times) - event_time))
            time_diff = abs(total_times[closest_idx] - event_time)
            
            # Check that the time point corresponds to the cooling phase
            if time_diff <= tolerance and phases[closest_idx] == 'cooling':
                # Check whether to consider negative virtual stress
                if exclude_negative_virtual_stresses != 1 or virtual_stress > 0:
                    virtual_stresses_per_step[closest_idx] += virtual_stress
                else:
                    # Ignore negative virtual stress
                    print(
                        f"Virtual stress for cell {cell} at step {closest_idx} ({total_times[closest_idx]} s) "
                        f"is negative and was ignored according to the flag."
                    )
            else:
                print(
                    f"Warning: No corresponding time point for virtual stress at {event_time:.2f} s with difference {time_diff:.4f} s "
                    f"or does not match the cooling phase."
                )
    
    # Accumulate virtual stresses
    for i in range(len(total_combined_stress)):
        # Add virtual stress if it exists at the current step
        current_virtual_stress += virtual_stresses_per_step[i]
        
        # If the current step is in the cooling phase, save the accumulated virtual stress
        if phases[i] == 'cooling':
            accumulated_virtual_stress[i] = current_virtual_stress
        else:
            # If not in cooling phase, reset accumulated virtual stress
            accumulated_virtual_stress[i] = 0.0
    
    # Add accumulated virtual stresses to total combined stresses
    for i in range(len(updated_total_combined_stress)):
        updated_total_combined_stress[i][2] += accumulated_virtual_stress[i]
    
    # Convert back to list of tuples
    updated_total_combined_stress = [tuple(t) for t in updated_total_combined_stress]
    
    return updated_total_combined_stress, accumulated_virtual_stress

# Define phase for each time step
phases = []
for i in range(len(temperature_time_points)):
    if i == 0:
        phases.append('initial')  # Initial point
    else:
        prev_temp = temperature_time_points[i - 1][0]
        current_temp = temperature_time_points[i][0]
        if current_temp > prev_temp:
            phases.append('heating')
        elif current_temp < prev_temp:
            phases.append('cooling')
        else:
            phases.append('holding')  # Hold without temperature change

# For debugging: print phases along with time points and temperatures
print("\nDefining phases for each time step:")
for i in range(len(temperature_time_points)):
    print(f"Point {i}: Time: {temperature_time_points[i][1]:.2f} s, Temperature: {temperature_time_points[i][0]}°C, Phase: {phases[i]}")

# Add virtual stresses to total stresses with accumulation
updated_total_combined_stress, accumulated_virtual_stress = add_virtual_stresses_with_accumulation(
    total_combined_stress, activation_stresses, phases, 
    exclude_negative_virtual_stresses=exclude_negative_virtual_stresses
)

# Output total stresses to console with consideration of virtual strains
print("\nTotal stresses at each step (considering virtual strains):")
for i, (time, temp, total_stress) in enumerate(updated_total_combined_stress):
    if i < len(total_combined_stress):
        original_stress = total_combined_stress[i][2]
        virtual_stress = accumulated_virtual_stress[i]
    else:
        original_stress = 0.0
        virtual_stress = accumulated_virtual_stress[i]
    print(f"Point {i}: Time: {time:.2f} s, Temperature: {temp}°C, Original Combined Stress: {original_stress:.4f} MPa, Virtual Stress Added: {virtual_stress:.4f} MPa, Total Combined Stress: {total_stress:.4f} MPa")

# Prepare data for plotting
times_original = [record[0] for record in total_combined_stress]
combined_stresses_original = [record[2] for record in total_combined_stress]

times_updated = [record[0] for record in updated_total_combined_stress]
combined_stresses_updated = [record[2] for record in updated_total_combined_stress]
temperatures_updated = [record[1] for record in updated_total_combined_stress]

# Plot dependency of total stress on time considering virtual strains
plt.figure(figsize=(12, 7))
plt.plot(times_original, combined_stresses_original, marker='o', color='blue', label="Original Total Combined Stress")
plt.plot(times_updated, combined_stresses_updated, marker='x', color='red', label="Total Combined Stress with Virtual Strains")
plt.xlabel("Time (s)")
plt.ylabel("Total Combined Stress (MPa)")
plt.title("Total Combined Stress vs Time")
plt.legend()
plt.grid(True)

# Add annotations of virtual stresses only on cooling steps
for i, (time, combined_stress, virtual_stress, phase) in enumerate(zip(times_updated, combined_stresses_updated, accumulated_virtual_stress, phases)):
    if virtual_stress != 0 and phase == 'cooling':
        plt.annotate(f"+{virtual_stress:.2f} MPa", 
                     (time, combined_stress), 
                     textcoords="offset points", 
                     xytext=(0,10), 
                     ha='center', 
                     fontsize=8, 
                     color='green')

plt.show()
